# Supplementary material for: Morphological, agronomical, physiological and molecular characterization of a high sugar mutant of sugarcane in comparison to mother variety
Source: PLoS One. 2022 Mar 10;17(3):e0264990. doi: 10.1371/journal.pone.0264990 (PMC8912205; doi:10.1371/journal.pone.0264990)
Supplement: S1 Data — (XLSX) [file pone.0264990.s001.xlsx]

## Sheet: Table 4 data
d
		Replicates (R)	GXB9 height of at tillering stage (cm)	GXB9 height at grand growth stage (cm)	GXB9 height at maturity stage stage (cm)
		R1	60.3	290	313.7
		R2	58.99	292	314.5
		R3	60.25	291.9	314.4
		Mean	59.8467	291.3	314.2
		Std Dev	0.742316	1.12694	0.43589
		SE	0.428576	0.650641	0.251661
		Replicates (R)	B9 height at tillering stage	B9 height at grand growth stage	B9 height at maturity stage stage
		R1	70.26	295.9	315.97
		R2	70.86	296.4	316.69
		R3	70.56	297.2	316.84
		Mean	70.56	296.5	316.5
		Std Dev	0.3	0.655744	0.465081
		SE	0.173205	0.378594	0.268514
		Replicates (R)	GXB9 Stem diameter at tillering stage (mm)	GXB9 Stem diameter at grand growth stage (mm)	GXB9 Stem diameter at maturity stage (mm)
		R1	7.26	16.95	23.3
		R2	7.76	17.6	23.95
		R3	7.06	17.2	23.7
		Mean	7.36	17.25	23.65
		Std Dev	0.360555	0.327872	0.327872
		SE	0.208167	0.189297	0.189297
		Replicates (R)	B9 Stem diameter at tillering stage (mm)	B9 Stem diameter at grand growth stage (mm)	B9 Stem diameter at maturity stage (mm)
		R1	9.96	18.99	24.7
		R2	9.52	19.74	25.17
		R3	9.89	19.53	25.07
		Mean	9.79	19.42	24.98
		Std Dev	0.236432	0.386911	0.247588
		SE	0.136504	0.223383	0.142945
		Replicates (R)	GXB9 leaf area (cm2)at tillering stage	GXB9 leaf area (cm2)at grand growthstage	GXB9 leaf area (cm2)at maturity stage
		R1	94.15	377.17	502.8
		R2	94.85	379.5	503.88
		R3	94.95	378.74	503.07
		Mean	94.65	378.47	503.25
		Std Dev	0.43589	1.18823	0.56205
		SE	0.251661	0.686027	0.3245
		Replicates (R)	B9 leaf area (cm2)at tillering stage	B9 leaf area (cm2)at grand growthstage	B9 leaf area (cm2)at maturity stage
		R1	109.29	446.8	923.78
		R2	109.41	446.99	923.54
		R3	109.5	446.85	923.48
		Mean	109.4	446.88	923.6
		Std Dev	0.105357	0.0984886	0.158745
		SE	0.0608276	0.0568624	0.0916515

## Sheet: Table 5 data
			Parameter	GXB9	B9
			(Pn) (μmol m-2 s-1)	26.5±3.2*	23.71±2.5
			(gs) (mol m-2 s-1)	0.24±0.05*	0.17±0.03b
			(Ci)(vpm)	113.33±11.2ns	114±9.3ns
			(Tr) (mmol m-2 s-1)	10.81±1.2**	8.63±1.7
			Chl a (mg g-1)	2.88±0.6*	2.69±0.72
			Chl b (mg g-1)	0.78±0.03*	0.73±0.07
	GXB9	Replicates (R)	(Pn) (μmol m-2 s-1)	(gs) (mol m-2 s-1)	(Ci)(vpm)	(Tr) (mmol m-2 s-1)	Chl a (mg g-1)	Chl b (mg g-1)
		R1	26.2	0.23	112.83	10.73	2.7	0.77
		R2	26.7	0.25	113.38	10.8	2.96	0.78
		R3	26.6	0.24	113.78	10.9	2.98	0.79
		Mean	26.5	0.24	113.33	10.81	2.88	0.78
		Std Dev	0.264575	0.01	0.47697	0.08544	0.156205	0.01
		SE	0.152753	0.0057735	0.275379	0.0493288	0.090185	0.0057735
	B9	Replicates (R)	(Pn) (μmol m-2 s-1)	(gs) (mol m-2 s-1)	(Ci)(vpm)	(Tr) (mmol m-2 s-1)	Chl a (mg g-1)	Chl b (mg g-1)
		R1	23.68	0.16	114	8.62	2.66	0.76
		R2	23.72	0.17	114	8.64	2.7	0.74
		R3	23.73	0.18	114	8.63	2.71	0.69
		Mean	23.71	0.17	114	8.63	2.69	0.73
		Std Dev	0.0264575	0.01	0	0.01	0.0264575	0.0360555
		SE	0.0152753	0.0057735	0	0.0057735	0.0152753	0.0208167

## Sheet: Table 7 data
		Table 7. Genes relative expression in immature and mature internodes of GXB9
		Immature internodes: qRTPCR. Analays (Mean, STD, SE)								Mature internodes: qRTPCR. Analays (Mean, STD, SE)
		Immature	R1	R2	R3	Mean	std	SE		Mature	R1	R2	R3	Mean	std	SE
		0.54	0.52	0.54	0.56	0.54	0.02	0.011547		1.04	1.1	1.05	0.98	1.04333	0.0602771	0.034801
		3. 89	4.1	3.8	3.77	3.89	0.182483	0.105357		1.51b	1.4	1.68	1.48	1.52	0.144222	0.0832666
		7.88	7.99	7.95	7.7	7.88	0.157162	0.0907377		0.27b	0.24	0.28	0.29	0.27	0.0264575	0.0152753
		4.02	3.9	4.1	4.06	4.02	0.10583	0.061101		3.50b	3.39	3.63	3.48	3.5	0.121244	0.07

## Sheet: Theoretical yield data
		Theoretical yield analysis
		Variety/clone	sample wt(g)	Sum (g)	ave. (g)	ssw (g)	ssw(kg)	pp/plot (12m2)	pp/m2	Moist %	dry wt%	ss dry wt (kg)	ss dry wt(g)
		GXB9	8994	26706	8902	1483.67	1.48367	76	6.33333	55.3	44.7	0.673141	673.141
		GXB9	8827
		GXB9	8885
		B9	8109	23633	7877.67	1312.94	1.31294	70	5.83333	57.5667	42.4333	0.557126	557.126
		B9	8395
		B9	7129

## Sheet: Phytohormones data
				Phytohormones data analysis
		ETH	R	GXB9	B9	GXB9	B9	GXB9	B9
			R1	0.9	0.88	0.8	0.97	0.92	0.85
			R2	0.86	0.79	0.82	1	0.89	0.88
			R3	0.98	0.9	0.78	1.1	0.85	0.81
			AVGE	0.913333	0.856667	0.8	1.02333	0.886667	0.846667
			STD	0.061101	0.0585947	0.02	0.0680686	0.0351188	0.0351188
			SE	0.0352767	0.0338296	0.011547	0.0392994	0.0202759	0.0202759
			ETH.	0.912	0.86	0.8	1.026	0.893	0.858
		IAA	R	GXB9	B9	GXB9	B9	GXB9	B9
			R1	1.3	1.03	1.08	1.2	0.92	1.2
			R2	0.99	0.94	0.97	1.27	0.96	1
			R3	1	0.97	0.88	1	0.9	1
			AVERGE	1.09667	0.98	0.976667	1.15667	0.926667	1.06667
			STD	0.176163	0.0458258	0.100167	0.140119	0.0305505	0.11547
			SE	0.101708	0.0264575	0.0578312	0.0808977	0.0176383	0.0666667
			IAA.	1.068	0.988	0.98	1.143	0.932	1.044
		GA	R	GXB9	B9	GXB9	B9	GXB9	B9
			R1	0.53	0.51	1.7	1.3	1	1.5
			R2	0.69	0.52	1.78	1	1.73	0.95
			R3	0.59	0.5	1.97	1	1	1.35
			AVERGE	0.603333	0.51	1.81667	1.1	1.24333	1.26667
			STD	0.080829	0.01	0.138684	0.173205	0.421466	0.284312
			SE	0.0466667	0.0057735	0.0800694	0.1	0.243333	0.164148
			GA.	0.601	0.51	1.811	1.133	1.214	1.262
		CYT	R	GXB9	B9	GXB9	B9	GXB9	B9
			R1	0.95	2.53	1.35	1.41	1.3	0.97
			R2	1.2	2.25	1.25	1.28	1.25	1.2
			R3	1	2.65	1.44	1.47	1.13	1
			AVE	1.05	2.47667	1.34667	1.38667	1.22667	1.05667
			STD	0.132288	0.205264	0.0950438	0.0971253	0.0873689	0.125033
			SE	0.0763763	0.118509	0.0548736	0.0560753	0.0504425	0.072188
			CYT.	1.053	2.479	1.347	1.392	1.227	1.057

## Sheet: qRT-PCR-data
							qRT-PCR data analysis
				Immature	R1	R2	R3	Mean	std	SE		Mature	R1	R2	R3	Mean	std	SE
				0.54	0.52	0.54	0.56	0.54	0.02	0.011547		1.04	1.1	1.05	0.98	1.04333	0.0602771	0.034801
				3. 89	4.1	3.8	3.77	3.89	0.182483	0.105357		1.51b	1.4	1.68	1.48	1.52	0.144222	0.0832666
				7.88	7.99	7.95	7.7	7.88	0.157162	0.0907377		0.27b	0.24	0.28	0.29	0.27	0.0264575	0.0152753
				4.02	3.9	4.1	4.06	4.02	0.10583	0.061101		3.50b	3.39	3.63	3.48	3.5	0.121244	0.07
